# Supplementary material for: A Modified Method for Transient Transformation via Pollen Magnetofection in Lilium Germplasm
Source: Int J Mol Sci. 2023 Oct 18;24(20):15304. doi: 10.3390/ijms242015304 (PMC10607007; doi:10.3390/ijms242015304)
Supplement: Supplementary file 1 [file ijms-24-15304-s001.zip]

Archive with 1 entries (1 files):
- ijms-2544273-supplementary.pdf
